# Supplementary material for: Why •CF2H is nucleophilic but •CF3 is electrophilic in reactions with heterocycles
Source: Nat Commun. 2024 May 31;15:4630. doi: 10.1038/s41467-024-48949-z (PMC11143314; doi:10.1038/s41467-024-48949-z)
Supplement: Supplementary file 3 — Source Data [file 41467_2024_48949_MOESM3_ESM.xlsx]

## Sheet: Sheet1
		1a-H	E=	-401.401
		C	-1.77544	1.24569	-0.000176
		C	-0.395764	1.19115	-0.00037
		C	0.231562	-0.053629	-0.000178
		C	-0.538792	-1.2162	0.000233
		C	-1.91217	-1.11336	0.000442
		N	-2.4775	0.104561	0.000218
		H	-2.34302	2.16605	-0.000314
		H	0.15988	2.11945	-0.000691
		H	-0.066108	-2.18941	0.000378
		H	-2.58452	-1.96069	0.000765
		C	1.74797	-0.19935	-0.000471
		O	2.21469	-1.31163	-0.000408
		C	2.57972	1.0443	0.000428
		H	2.34846	1.64719	0.883354
		H	3.63345	0.773537	0.000957
		H	2.34949	1.64757	-0.88252
		H	-3.49517	0.165777	0.000363
		1a	E=	-400.959
		C	1.83204	1.21385	-0.000408
		C	0.440361	1.17868	-0.000275
		C	-0.193914	-0.06072	6.2e-05
		C	0.597715	-1.20712	0.00026
		C	1.97852	-1.06466	0.000127
		N	2.59527	0.120988	-0.000208
		H	2.35207	2.16629	-0.000683
		H	-0.116054	2.10759	-0.00045
		H	0.141162	-2.18889	0.000523
		H	2.61901	-1.94066	0.000287
		C	-1.69667	-0.203829	0.000213
		O	-2.19172	-1.30884	-0.000242
		C	-2.53123	1.0449	0.000416
		H	-2.3025	1.64898	-0.881562
		H	-3.58536	0.775025	0.000517
		H	-2.30227	1.64888	0.88239
		1b-H	E=	-667.943
		C	-2.78939	1.23338	0.796356
		C	-2.10203	1.18774	-0.595704
		C	-2.12191	-1.18067	-0.597106
		C	-2.81138	-1.22217	0.791733
		H	-3.85652	1.41001	0.627519
		H	-3.88178	-1.38057	0.625391
		C	-2.71571	0.008851	-1.37836
		H	-2.38074	0.006563	-2.41786
		H	-3.80729	0.019239	-1.35502
		H	-2.18006	2.15663	-1.08879
		H	-2.21357	-2.14539	-1.09584
		C	-0.682442	0.709804	-0.422738
		C	0.471067	1.4209	-0.250574
		C	1.66061	0.680373	-0.088554
		C	1.67639	-0.74399	-0.085291
		C	0.45089	-1.44573	-0.251069
		C	-0.692763	-0.725531	-0.422723
		H	0.501461	2.50547	-0.245376
		H	0.472742	-2.52959	-0.244595
		C	3.95214	-0.769928	0.223617
		C	3.99783	0.63242	0.22648
		H	4.8692	-1.33161	0.350492
		H	4.90702	1.20461	0.348751
		N	-2.62728	0.003196	1.57293
		H	-1.703	-0.006612	1.99308
		H	-2.43332	-2.05971	1.38095
		H	-2.39897	2.06322	1.38842
		N	2.86515	1.29432	0.069892
		N	2.82714	-1.43186	0.069775
		H	2.88998	2.31543	0.068296
		1b	E=	-667.507
		C	2.77492	-1.2282	0.792827
		C	2.08708	-1.18388	-0.595042
		C	2.08708	1.18389	-0.595037
		C	2.77492	1.2282	0.792832
		H	3.84584	-1.39431	0.633477
		H	3.84584	1.39431	0.633483
		C	2.69374	3e-06	-1.37558
		H	2.35805	5e-06	-2.41528
		H	3.78613	3e-06	-1.3539
		H	2.17716	-2.14962	-1.09367
		H	2.17716	2.14963	-1.09366
		C	0.658364	-0.715632	-0.426652
		C	-0.494559	-1.42332	-0.252244
		C	-1.71517	-0.711382	-0.083789
		C	-1.71517	0.711382	-0.083783
		C	-0.494559	1.42332	-0.25224
		C	0.658364	0.715633	-0.426651
		H	-0.521772	-2.50807	-0.24511
		H	-0.521772	2.50808	-0.245103
		C	-3.97021	0.708808	0.225804
		C	-3.97021	-0.708809	0.225822
		H	-4.90273	1.24916	0.354659
		H	-4.90273	-1.24916	0.354662
		N	2.59836	-3e-06	1.57461
		H	1.66387	-4e-06	1.9725
		H	2.38965	2.06175	1.38383
		H	2.38965	-2.06175	1.38382
		N	-2.87289	-1.40701	0.073599
		N	-2.87289	1.40701	0.0736
		1c-H	E=	-1038.24
		C	3.10239	1.64599	-0.081314
		C	2.08016	0.838921	-0.526484
		C	2.04909	-0.53062	-0.154654
		C	3.08386	-1.02906	0.666641
		C	4.13351	-0.193921	1.1087
		C	4.13741	1.11755	0.740697
		H	1.29848	1.24059	-1.15515
		C	1.02211	-1.43343	-0.566198
		H	4.91746	-0.60679	1.73307
		H	4.92626	1.78653	1.0634
		C	2.11214	-3.19077	0.656851
		C	1.07189	-2.75054	-0.157221
		H	2.19769	-4.20841	1.01341
		H	0.307158	-3.45157	-0.461002
		N	3.0583	-2.34502	1.03511
		O	3.22319	2.95282	-0.362106
		C	-0.140317	-0.945652	-1.40951
		H	0.235188	-0.251998	-2.16782
		C	2.21645	3.55758	-1.16956
		H	2.49754	4.60402	-1.25981
		H	2.18743	3.09647	-2.16016
		H	1.23696	3.47801	-0.690237
		C	-1.12141	-0.165681	-0.509974
		C	-1.98947	-1.08146	0.388841
		H	-0.503516	0.467977	0.132193
		C	-3.06151	0.082759	-1.96389
		C	-2.53068	1.74034	-0.334683
		C	-3.39321	-0.459909	0.456378
		H	-2.06417	-2.08689	-0.033753
		H	-1.54231	-1.17079	1.38237
		H	-3.5818	0.825851	-2.57207
		H	-2.64222	-0.6627	-2.63648
		C	-4.026	-0.570418	-0.937923
		C	-3.29498	1.03359	0.824709
		H	-3.19447	2.3967	-0.902434
		H	-1.71983	2.3562	0.067859
		H	-4.0057	-0.991137	1.1874
		H	-4.99723	-0.067267	-0.941385
		H	-4.19749	-1.62066	-1.18876
		H	-4.31667	1.42748	0.872309
		N	-1.94966	0.775452	-1.2853
		C	-2.63142	1.29863	2.18053
		H	-1.5757	1.0057	2.13798
		H	-2.63769	2.38065	2.35284
		C	-3.31366	0.594848	3.35073
		H	-2.8855	0.913642	4.30415
		H	-4.3839	0.822456	3.37203
		H	-3.20553	-0.490854	3.2859
		O	-0.804973	-2.0262	-2.03453
		H	-0.30562	-2.28517	-2.81843
		H	3.81082	-2.68639	1.63105
		1c	E=	-1037.79
		C	3.14747	1.59942	-0.093323
		C	2.11614	0.794994	-0.516283
		C	2.07059	-0.571144	-0.117807
		C	3.09831	-1.09095	0.711552
		C	4.15145	-0.227853	1.12399
		C	4.17739	1.07851	0.736885
		H	1.33665	1.19508	-1.14963
		C	1.02885	-1.46385	-0.514895
		H	4.92934	-0.640829	1.756
		H	4.97326	1.74605	1.04646
		C	2.15638	-3.17467	0.753211
		C	1.08666	-2.76109	-0.071938
		H	2.19439	-4.20271	1.10254
		H	0.31833	-3.47204	-0.348926
		N	3.12929	-2.3842	1.13783
		O	3.28154	2.90779	-0.40784
		C	-0.125127	-0.980191	-1.3749
		H	0.260404	-0.30783	-2.14859
		C	2.28078	3.49517	-1.22772
		H	2.56725	4.53749	-1.35061
		H	2.24163	3.00823	-2.20622
		H	1.29923	3.43892	-0.747929
		C	-1.11188	-0.173847	-0.513471
		C	-1.97269	-1.05577	0.425601
		H	-0.494552	0.487708	0.100378
		C	-3.06308	0.009751	-1.96461
		C	-2.53351	1.73065	-0.403059
		C	-3.38045	-0.442235	0.475823
		H	-2.03972	-2.07779	0.043147
		H	-1.52079	-1.1038	1.41959
		H	-3.59207	0.724484	-2.59938
		H	-2.64014	-0.759034	-2.60784
		C	-4.01939	-0.609914	-0.91008
		C	-3.2911	1.06523	0.785465
		H	-3.20204	2.36496	-0.990707
		H	-1.72308	2.36326	-0.026242
		H	-3.98712	-0.948403	1.22953
		H	-4.99456	-0.114074	-0.928461
		H	-4.18469	-1.67029	-1.11975
		H	-4.31526	1.45499	0.821054
		N	-1.9528	0.734042	-1.31878
		C	-2.62488	1.38603	2.12789
		H	-1.56818	1.09656	2.09294
		H	-2.63609	2.47395	2.25881
		C	-3.29931	0.723877	3.32664
		H	-2.869	1.08061	4.26556
		H	-4.37099	0.945939	3.34364
		H	-3.18425	-0.362743	3.30256
		O	-0.803187	-2.06379	-1.99146
		H	-0.215799	-2.45222	-2.65068
		CF2H	E=	-238.353
		C	-0.029794	0.517059	0
		H	0.715045	1.30844	0
		F	-0.029794	-0.245044	1.08908
		F	-0.029794	-0.245044	-1.08908
		CF3	E=	-337.621
		C	0	0	0.328812
		F	0	1.25158	-0.073069
		F	1.0839	-0.625791	-0.073069
		F	-1.0839	-0.625791	-0.073069
		CH2F	E=	-139.085
		C	-0.027829	0.661259	0
		H	0.208714	1.10348	0.957527
		H	0.208714	1.10348	-0.957527
		F	-0.027829	-0.686056	0
		CH3	E=	-39.8283
		C	0	3e-05	-7.1e-05
		H	0.937294	0.537467	0.000142
		H	-0.934202	0.542822	0.000142
		H	-0.003093	-1.08047	0.000142
		TSa-CF2H-C2-H	E=	-639.75
		C	1.01933	0.286672	1.01687
		C	-0.218196	-0.355883	0.831995
		C	-1.20725	0.280488	0.109481
		C	-0.987042	1.58209	-0.378462
		C	0.18836	2.2241	-0.075181
		N	1.12932	1.58736	0.647055
		H	1.77079	-0.081048	1.70572
		H	-0.335164	-1.35813	1.22314
		H	-1.74909	2.08948	-0.95394
		H	0.408265	3.24315	-0.362448
		C	-2.54752	-0.37501	-0.175251
		O	-3.33423	0.209748	-0.879941
		C	-2.82807	-1.71693	0.428532
		H	-2.73299	-1.66837	1.51621
		H	-3.83441	-2.02859	0.157187
		H	-2.10328	-2.44985	0.063206
		C	2.16624	-0.719796	-0.613018
		F	2.21962	-1.99032	-0.261701
		F	3.35978	-0.15917	-0.522119
		H	1.63084	-0.513166	-1.53796
		H	1.98391	2.08811	0.883587
		TSa-CF2H-C2	E=	-639.304
		C	1.17192	0.393696	1.16691
		C	-0.063802	-0.268748	0.973873
		C	-1.0203	0.331578	0.175122
		C	-0.749193	1.59771	-0.357099
		C	0.451404	2.21916	-0.020531
		N	1.38336	1.66648	0.749079
		H	1.85939	0.020101	1.92075
		H	-0.215424	-1.24329	1.42134
		H	-1.47441	2.0956	-0.987464
		H	0.656369	3.22468	-0.375528
		C	-2.34553	-0.324335	-0.123171
		O	-3.15594	0.2514	-0.81461
		C	-2.61156	-1.68687	0.451531
		H	-2.54801	-1.65503	1.54236
		H	-3.60316	-2.01793	0.149289
		H	-1.85932	-2.39653	0.097016
		C	2.36341	-0.663013	-0.31215
		F	1.79633	-0.362787	-1.47972
		F	2.22399	-1.96965	-0.075989
		H	3.3875	-0.307236	-0.219926
		TSa-CF2H-C3-H	E=	-639.748
		C	-1.66984	-0.575679	1.11806
		C	-0.398085	0.014804	1.07974
		C	0.579793	-0.583605	0.244073
		C	0.199908	-1.56495	-0.663257
		C	-1.10789	-2.01199	-0.676292
		N	-1.97883	-1.51517	0.228872
		H	-2.44684	-0.28055	1.80986
		H	-0.087403	0.640611	1.9064
		H	0.905564	-2.00583	-1.35505
		H	-1.48698	-2.7678	-1.34836
		C	1.98402	-0.043744	0.324504
		O	2.1949	0.896279	1.05822
		C	3.04634	-0.680224	-0.518492
		H	2.8091	-0.53654	-1.57673
		H	4.00674	-0.220532	-0.29509
		H	3.09158	-1.75565	-0.329857
		C	-0.847796	1.83697	-0.075363
		F	-2.0321	1.6191	-0.630752
		F	0.090071	1.85208	-1.00713
		H	-0.816564	2.67211	0.620043
		H	-2.92311	-1.90003	0.243991
		TSa-CF2H-C3	E=	-639.305
		C	-1.68715	-0.700532	1.09071
		C	-0.4271	-0.057996	1.09208
		C	0.576397	-0.592163	0.252315
		C	0.211207	-1.57066	-0.664764
		C	-1.09755	-2.04345	-0.661168
		N	-2.0262	-1.63794	0.22194
		H	-2.44651	-0.396091	1.80453
		H	-0.145887	0.573234	1.92629
		H	0.923764	-1.98159	-1.36957
		H	-1.40794	-2.80226	-1.37081
		C	1.9508	-0.008452	0.325027
		O	2.16485	0.921756	1.07683
		C	3.02434	-0.583919	-0.555707
		H	2.76171	-0.428499	-1.60601
		H	3.9704	-0.090911	-0.34035
		H	3.11856	-1.66035	-0.39394
		C	-0.921337	1.78114	-0.044295
		F	-2.10049	1.55713	-0.623375
		F	0.016133	1.8783	-0.98521
		H	-0.927927	2.61533	0.653725
		TSa-CF3-C2-H	E=	-739.015
		C	0.809731	0.459067	1.19278
		C	-0.387113	-0.242927	0.979822
		C	-1.35988	0.305567	0.161637
		C	-1.1572	1.57078	-0.407328
		C	-0.011332	2.27217	-0.101726
		N	0.905509	1.72555	0.711566
		H	1.52583	0.180406	1.95706
		H	-0.494767	-1.21951	1.43417
		H	-1.90122	2.00908	-1.05862
		H	0.196594	3.27012	-0.463119
		C	-2.66166	-0.420409	-0.140107
		O	-3.46247	0.117488	-0.864521
		C	-2.88046	-1.76684	0.475971
		H	-2.8317	-1.69311	1.56586
		H	-3.85361	-2.14703	0.173188
		H	-2.09501	-2.45634	0.1538
		C	2.0796	-0.645608	-0.265246
		F	1.44105	-0.707849	-1.40982
		F	2.31943	-1.8422	0.214408
		H	1.73067	2.27358	0.951689
		F	3.18334	0.058192	-0.377219
		TSa-CF3-C2	E=	-738.574
		C	0.807974	0.451767	1.22293
		C	-0.397894	-0.250311	1.00151
		C	-1.35082	0.3158	0.170145
		C	-1.09691	1.57938	-0.36894
		C	0.081285	2.23712	-0.014896
		N	1.00592	1.71745	0.783843
		H	1.49755	0.098847	1.98561
		H	-0.532766	-1.22426	1.45579
		H	-1.81704	2.05012	-1.02588
		H	0.271987	3.24	-0.383953
		C	-2.6503	-0.378894	-0.159596
		O	-3.44114	0.158511	-0.901483
		C	-2.91065	-1.72616	0.450266
		H	-2.88292	-1.65769	1.54099
		H	-3.88523	-2.08614	0.126731
		H	-2.13423	-2.43219	0.143475
		C	2.07239	-0.587306	-0.241749
		F	1.61773	-0.29524	-1.44834
		F	2.02796	-1.8969	-0.048491
		F	3.3143	-0.155333	-0.111589
		TSa-CF3-C3-H	E=	-739.014
		C	-1.09731	1.44699	-1.05139
		C	-0.251971	0.329352	-1.0072
		C	0.94467	0.435913	-0.253892
		C	1.15797	1.54567	0.550757
		C	0.227157	2.56937	0.555606
		N	-0.846744	2.48451	-0.25334
		H	-1.9757	1.50955	-1.67922
		H	-0.33281	-0.41849	-1.7878
		H	2.03922	1.64047	1.17147
		H	0.312256	3.46502	1.15389
		C	1.89733	-0.736107	-0.301586
		O	1.51978	-1.74596	-0.849761
		C	3.23727	-0.596927	0.348748
		H	3.10614	-0.484651	1.42943
		H	3.83099	-1.48573	0.146045
		H	3.75162	0.294354	-0.018438
		C	-1.40597	-1.04396	0.265659
		F	-1.74218	-2.09993	-0.437321
		F	-2.47789	-0.403952	0.68896
		H	-1.49498	3.27218	-0.273289
		F	-0.638001	-1.37593	1.28049
		TSa-CF3-C3	E=	-738.575
		C	-1.04173	1.51714	-1.07095
		C	-0.212094	0.376168	-1.04803
		C	0.961073	0.431952	-0.264502
		C	1.14303	1.52846	0.56573
		C	0.2001	2.55493	0.540304
		N	-0.860608	2.56426	-0.279014
		H	-1.89905	1.54626	-1.73622
		H	-0.310541	-0.380561	-1.81824
		H	2.0014	1.60993	1.22117
		H	0.317068	3.41893	1.18527
		C	1.90506	-0.734049	-0.307455
		O	1.60085	-1.71667	-0.950213
		C	3.18901	-0.644079	0.46565
		H	2.96963	-0.559645	1.53393
		H	3.78367	-1.53724	0.284656
		H	3.75008	0.246568	0.172358
		C	-1.44976	-0.962968	0.258863
		F	-2.03777	-1.88126	-0.489335
		F	-2.3648	-0.239337	0.883613
		F	-0.65998	-1.5423	1.1473
		TSb-CF2H-C2-H	E=	-906.296
		C	-3.62741	-1.06957	-1.03279
		C	-2.66327	-1.49153	0.108572
		C	-2.90366	0.608406	1.17597
		C	-3.87804	1.10827	0.077766
		H	-4.61132	-1.49167	-0.803815
		H	-4.89733	0.989037	0.459306
		C	-3.20267	-0.884749	1.41992
		H	-2.65366	-1.26178	2.28559
		H	-4.26796	-1.0793	1.56033
		H	-2.54129	-2.57468	0.120481
		H	-2.9749	1.23871	2.06244
		C	-1.36511	-0.737503	-0.042372
		C	-0.209811	-1.08834	-0.687065
		C	0.84408	-0.153956	-0.672108
		C	0.718725	1.11645	-0.046696
		C	-0.498515	1.45168	0.592545
		C	-1.5094	0.531268	0.600538
		H	-0.078008	-2.04605	-1.17973
		H	-0.582947	2.42378	1.06516
		C	2.86906	1.68577	-0.623219
		C	3.08676	0.402292	-1.19998
		H	3.68445	2.40071	-0.623948
		H	3.96516	0.157434	-1.78341
		N	-3.75608	0.381054	-1.18857
		H	-2.94977	0.732895	-1.69556
		H	-3.71512	2.16874	-0.123912
		H	-3.29597	-1.48482	-1.9865
		N	2.04237	-0.424654	-1.27238
		N	1.74176	2.01902	-0.063037
		C	4.12955	-0.473713	0.688183
		F	3.15892	-0.353209	1.57397
		F	4.26082	-1.73175	0.313857
		H	5.05184	0.053162	0.918315
		H	2.1511	-1.31816	-1.75289
		TSb-CF2H-C2	E=	-905.854
		C	-3.76817	-1.05262	-0.855541
		C	-2.81635	-1.39274	0.318922
		C	-2.87958	0.838594	1.10684
		C	-3.83449	1.26356	-0.037294
		H	-4.78005	-1.36017	-0.570039
		H	-4.85532	1.27187	0.360006
		C	-3.28598	-0.583427	1.54484
		H	-2.74867	-0.886379	2.44663
		H	-4.36023	-0.676475	1.72179
		H	-2.77826	-2.47151	0.475226
		H	-2.893	1.58049	1.90626
		C	-1.46353	-0.765198	0.061353
		C	-0.348959	-1.27074	-0.544871
		C	0.799089	-0.439691	-0.678104
		C	0.751166	0.906626	-0.212637
		C	-0.424715	1.4112	0.393778
		C	-1.50253	0.580424	0.536711
		H	-0.295228	-2.28924	-0.915465
		H	-0.431008	2.44115	0.735429
		C	2.89697	1.23259	-0.905073
		C	2.98341	-0.151817	-1.28663
		H	3.7629	1.87543	-1.03667
		H	3.84077	-0.48392	-1.86578
		N	-3.78798	0.372793	-1.20182
		H	-2.95392	0.587031	-1.74034
		H	-3.59815	2.27417	-0.377043
		H	-3.48701	-1.61217	-1.75026
		N	1.91538	-0.943903	-1.26098
		N	1.82805	1.7411	-0.370373
		C	4.04421	-0.797502	0.548655
		F	5.13411	-0.049344	0.71446
		F	3.16994	-0.534917	1.51688
		H	4.24939	-1.85743	0.414732
		TSb-CF2H-C5-H	E=	-906.292
		C	2.99819	-1.81204	-0.330755
		C	2.23959	-0.772442	-1.19934
		C	2.19468	0.783459	0.582382
		C	2.95214	-0.194255	1.51916
		H	4.05902	-1.74477	-0.592513
		H	4.00721	0.098214	1.51983
		C	2.78327	0.623696	-0.83419
		H	2.39487	1.38905	-1.51023
		H	3.87477	0.65949	-0.84048
		H	2.31493	-1.03367	-2.25506
		H	2.23358	1.79809	0.979351
		C	0.817387	-0.664442	-0.705572
		C	-0.303247	-1.34938	-1.10694
		C	-1.50047	-1.07726	-0.41626
		C	-1.57256	-0.126684	0.645865
		C	-0.392083	0.622745	0.988494
		C	0.790978	0.276184	0.360548
		H	-0.293187	-2.07505	-1.9128
		H	-0.416494	1.2212	1.89323
		C	-3.80856	-0.546504	0.949317
		C	-3.80277	-1.48765	-0.081499
		H	-4.72668	-0.34207	1.48512
		H	-4.67598	-2.04266	-0.395586
		N	2.84769	-1.59749	1.11016
		H	1.94793	-1.9629	1.40608
		H	2.57917	-0.111132	2.54177
		H	2.65808	-2.82372	-0.560366
		N	-2.66308	-1.71483	-0.719959
		N	-2.71831	0.117977	1.29365
		C	-0.922051	2.51841	-0.151827
		F	0.202997	3.22525	-0.129907
		F	-1.16389	2.10401	-1.39385
		H	-1.76847	3.00344	0.330375
		H	-2.6517	-2.39934	-1.47812
		TSb-CF2H-C5	E=	-905.854
		C	3.00147	-1.79703	-0.312219
		C	2.23663	-0.77934	-1.19522
		C	2.15721	0.79619	0.56751
		C	2.91913	-0.160832	1.51966
		H	4.06653	-1.72261	-0.556946
		H	3.97291	0.138292	1.527
		C	2.76071	0.627219	-0.842008
		H	2.36562	1.37937	-1.52949
		H	3.85217	0.680786	-0.841385
		H	2.32863	-1.04697	-2.24856
		H	2.18509	1.81651	0.952203
		C	0.803201	-0.680253	-0.716661
		C	-0.310368	-1.37344	-1.10696
		C	-1.54241	-1.12353	-0.432619
		C	-1.60339	-0.164041	0.613734
		C	-0.433902	0.604941	0.957729
		C	0.759288	0.270527	0.338948
		H	-0.29457	-2.11129	-1.90188
		H	-0.46233	1.19756	1.86735
		C	-3.8145	-0.610153	0.902394
		C	-3.75686	-1.5671	-0.134966
		H	-4.74895	-0.425262	1.42204
		H	-4.64933	-2.11818	-0.414146
		N	2.83055	-1.57159	1.12748
		H	1.91978	-1.92677	1.40297
		H	2.53797	-0.070473	2.5391
		H	2.6769	-2.81601	-0.53366
		N	-2.64994	-1.82004	-0.793505
		N	-2.75961	0.08488	1.26691
		C	-0.973468	2.47459	-0.149937
		F	0.105957	3.25808	-0.045423
		F	-1.11028	2.09125	-1.42271
		H	-1.87479	2.92182	0.26612
		TSb-CF3-C2-H	E=	-1005.56
		C	-3.97462	-1.11228	-0.927639
		C	-3.00366	-1.48246	0.227391
		C	-3.21383	0.673978	1.18251
		C	-4.19457	1.12284	0.066249
		H	-4.95986	-1.51137	-0.665885
		H	-5.21046	1.03158	0.463934
		C	-3.52419	-0.800775	1.50908
		H	-2.97163	-1.13678	2.38913
		H	-4.59003	-0.976287	1.66825
		H	-2.89143	-2.56453	0.294703
		H	-3.27152	1.3534	2.0328
		C	-1.70214	-0.750911	0.020234
		C	-0.564142	-1.14313	-0.626709
		C	0.493657	-0.212761	-0.688344
		C	0.390067	1.0917	-0.120231
		C	-0.812573	1.46592	0.527692
		C	-1.82783	0.555018	0.59799
		H	-0.447035	-2.12478	-1.07359
		H	-0.882401	2.46193	0.949896
		C	2.51797	1.62461	-0.799432
		C	2.70876	0.320027	-1.33257
		H	3.33524	2.33516	-0.856946
		H	3.55328	0.055879	-1.95753
		N	-4.09046	0.328439	-1.15991
		H	-3.28749	0.646221	-1.69409
		H	-4.02532	2.16977	-0.192213
		H	-3.65607	-1.58279	-1.85976
		N	1.6622	-0.511034	-1.31926
		N	1.4104	1.98516	-0.211244
		C	3.92824	-0.457607	0.463292
		F	5.19519	-0.184303	0.276939
		F	3.47494	0.077069	1.57011
		F	3.70251	-1.75018	0.431414
		H	1.7492	-1.4236	-1.76896
		TSb-CF3-C2	E=	-1005.12
		C	-3.94974	-1.05418	-0.985366
		C	-2.95759	-1.49253	0.121313
		C	-3.15596	0.594113	1.222
		C	-4.15605	1.11164	0.156505
		H	-4.93346	-1.46821	-0.739112
		H	-5.1677	0.993115	0.559329
		C	-3.45831	-0.900557	1.45448
		H	-2.88615	-1.29157	2.29908
		H	-4.52054	-1.09116	1.6247
		H	-2.84385	-2.57715	0.120439
		H	-3.20451	1.21273	2.11885
		C	-1.65475	-0.744153	-0.053754
		C	-0.519447	-1.08134	-0.730639
		C	0.567824	-0.161184	-0.748313
		C	0.438254	1.10148	-0.094657
		C	-0.760312	1.43201	0.584743
		C	-1.77555	0.516463	0.610664
		H	-0.400769	-2.03047	-1.24274
		H	-0.831487	2.39889	1.07189
		C	2.5483	1.6638	-0.741805
		C	2.71415	0.362073	-1.32512
		H	3.36949	2.37392	-0.780737
		H	3.58897	0.162423	-1.93874
		N	-4.07028	0.401058	-1.12347
		H	-3.26328	0.747009	-1.63402
		H	-3.99312	2.17406	-0.036253
		H	-3.64686	-1.46013	-1.95281
		N	1.7053	-0.499844	-1.39844
		N	1.45364	2.01718	-0.133719
		C	3.83628	-0.50768	0.404031
		F	4.96164	0.141948	0.649238
		F	3.03484	-0.442947	1.45268
		F	4.09352	-1.767	0.106413
		TSb-CF3-C5-H	E=	-1005.56
		C	3.35241	-1.5742	-0.270406
		C	2.46871	-0.675579	-1.17707
		C	2.19549	0.916772	0.552875
		C	3.06895	0.07883	1.52555
		H	4.3967	-1.36991	-0.527508
		H	4.07388	0.513079	1.52056
		C	2.81321	0.792957	-0.854928
		H	2.33213	1.47657	-1.55841
		H	3.8893	0.977644	-0.855857
		H	2.58941	-0.956674	-2.22321
		H	2.09248	1.93841	0.919628
		C	1.04027	-0.745997	-0.69579
		C	0.021491	-1.57627	-1.0837
		C	-1.21212	-1.43969	-0.411276
		C	-1.4157	-0.485012	0.624602
		C	-0.34416	0.414696	0.957793
		C	0.877421	0.216645	0.342897
		H	0.130884	-2.31789	-1.86791
		H	-0.46253	1.04049	1.83699
		C	-3.57826	-1.18413	0.929301
		C	-3.44264	-2.13769	-0.085465
		H	-4.51931	-1.09354	1.45657
		H	-4.23429	-2.80721	-0.391955
		N	3.15902	-1.33683	1.16138
		H	2.31677	-1.81367	1.46804
		H	2.6783	0.14396	2.54265
		H	3.15598	-2.62938	-0.469595
		N	-2.27894	-2.22946	-0.710024
		N	-2.58857	-0.379519	1.2668
		C	-1.08953	2.20747	-0.251525
		F	-0.330796	3.2449	0.05052
		F	-0.965476	1.91246	-1.53451
		F	-2.35297	2.46369	0.034862
		H	-2.17037	-2.92346	-1.45208
		TSb-CF3-C5	E=	-1005.13
		C	3.34648	-1.55149	-0.308341
		C	2.44987	-0.643073	-1.18618
		C	2.16189	0.902744	0.582628
		C	3.04625	0.051367	1.53051
		H	4.391	-1.33274	-0.554869
		H	4.04885	0.492261	1.53738
		C	2.77918	0.820961	-0.82873
		H	2.28445	1.51482	-1.51322
		H	3.85297	1.02238	-0.829252
		H	2.57438	-0.891433	-2.2407
		H	2.05247	1.91521	0.973554
		C	1.01724	-0.738235	-0.705948
		C	-0.002165	-1.55792	-1.10392
		C	-1.26011	-1.46626	-0.436874
		C	-1.44465	-0.529866	0.613522
		C	-0.378278	0.36827	0.970037
		C	0.848264	0.195369	0.354336
		H	0.106516	-2.28142	-1.90493
		H	-0.497587	0.97667	1.86203
		C	-3.58235	-1.24704	0.888705
		C	-3.40335	-2.17977	-0.159658
		H	-4.53425	-1.18653	1.40589
		H	-4.22106	-2.83224	-0.448634
		N	3.14971	-1.35578	1.13188
		H	2.30112	-1.83765	1.41298
		H	2.65719	0.08572	2.55017
		H	3.16167	-2.60397	-0.533227
		N	-2.27117	-2.29072	-0.812257
		N	-2.62468	-0.432112	1.26675
		C	-1.09693	2.16741	-0.224532
		F	-0.181329	3.12368	-0.119416
		F	-1.20128	1.79941	-1.49468
		F	-2.2666	2.62741	0.199087
		TSc-CF2H-C2-H	E=	-1276.59
		C	1.69442	2.93591	-0.136777
		C	1.07135	1.76436	-0.516922
		C	1.48716	0.531555	0.038055
		C	2.5446	0.536691	0.975909
		C	3.17155	1.74077	1.35963
		C	2.75197	2.91682	0.810648
		H	0.263014	1.7857	-1.23425
		C	0.88118	-0.729908	-0.292174
		H	3.98066	1.71407	2.08122
		H	3.21608	3.85746	1.08193
		C	2.47296	-1.84106	1.15011
		C	1.36879	-1.87997	0.268314
		H	2.76445	-2.69011	1.75572
		H	0.937255	-2.84083	0.022047
		N	2.95056	-0.646561	1.53012
		O	1.37701	4.15456	-0.601656
		C	-0.317747	-0.788108	-1.2213
		H	-0.155384	-0.100062	-2.05655
		C	0.324915	4.25226	-1.5576
		H	0.233939	5.31015	-1.79163
		H	0.573287	3.69411	-2.46397
		H	-0.615159	3.88504	-1.13739
		C	-1.5733	-0.315344	-0.462368
		C	-2.13147	-1.37934	0.516756
		H	-1.26814	0.561354	0.115539
		C	-3.35689	-0.928531	-2.00691
		C	-3.57335	0.96453	-0.573957
		C	-3.66465	-1.30717	0.44816
		H	-1.80789	-2.38282	0.228618
		H	-1.76677	-1.19071	1.52982
		H	-4.06165	-0.486387	-2.71457
		H	-2.65192	-1.53306	-2.57397
		C	-4.09833	-1.78427	-0.94508
		C	-4.13487	0.14947	0.629419
		H	-4.376	1.28458	-1.24265
		H	-3.06213	1.86388	-0.214989
		H	-4.10707	-1.94609	1.21487
		H	-5.18222	-1.67983	-1.04874
		H	-3.85563	-2.8431	-1.06929
		H	-5.2299	0.149095	0.582039
		N	-2.61765	0.181534	-1.37681
		C	-3.72791	0.772791	1.96906
		H	-2.63741	0.880479	2.00896
		H	-4.13294	1.79025	2.0043
		C	-4.21278	-0.008792	3.18728
		H	-4.00319	0.534946	4.11158
		H	-5.29268	-0.179042	3.13685
		H	-3.72523	-0.984416	3.25902
		O	-0.513115	-2.09992	-1.71678
		H	0.077562	-2.23801	-2.46684
		C	4.07818	-2.44785	-0.306005
		F	5.17332	-2.30578	0.42455
		F	4.01905	-1.50044	-1.22627
		H	3.88912	-3.45692	-0.664103
		H	3.68845	-0.614577	2.23064
		TSc-CF2H-C2	E=	-1276.14
		C	1.76235	2.9649	-0.234565
		C	1.1677	1.76096	-0.546268
		C	1.56913	0.575587	0.120075
		C	2.59477	0.636993	1.1054
		C	3.17646	1.9015	1.40557
		C	2.77628	3.03196	0.756215
		H	0.391415	1.71817	-1.29785
		C	0.970533	-0.706047	-0.134748
		H	3.95196	1.93591	2.16226
		H	3.21803	3.99733	0.974892
		C	2.55117	-1.6358	1.44606
		C	1.45057	-1.78739	0.542091
		H	2.80715	-2.46814	2.0973
		H	1.03299	-2.77371	0.38015
		N	3.04391	-0.444736	1.78848
		O	1.45131	4.14712	-0.811989
		C	-0.190377	-0.842235	-1.10428
		H	0.005665	-0.224021	-1.98696
		C	0.442704	4.14898	-1.8128
		H	0.346857	5.18204	-2.14015
		H	0.732186	3.5215	-2.66044
		H	-0.5123	3.80326	-1.40654
		C	-1.48071	-0.319856	-0.451033
		C	-2.0571	-1.27693	0.622948
		H	-1.2063	0.620782	0.034099
		C	-3.21113	-1.13224	-1.9655
		C	-3.49596	0.905981	-0.763498
		C	-3.58843	-1.23659	0.506158
		H	-1.7104	-2.30005	0.455149
		H	-1.72354	-0.973833	1.61864
		H	-3.89761	-0.787598	-2.74247
		H	-2.47823	-1.78607	-2.43341
		C	-3.97749	-1.8723	-0.836068
		C	-4.08161	0.223659	0.509241
		H	-4.28403	1.13497	-1.48535
		H	-3.00862	1.84906	-0.494904
		H	-4.04565	-1.79212	1.32759
		H	-5.05906	-1.79337	-0.981576
		H	-3.72199	-2.93552	-0.833476
		H	-5.17518	0.201903	0.433155
		N	-2.50662	0.05407	-1.44495
		C	-3.72009	0.999824	1.78032
		H	-2.63254	1.12431	1.83898
		H	-4.13533	2.00977	1.68851
		C	-4.23331	0.355237	3.06538
		H	-4.05856	1.00436	3.92684
		H	-5.30916	0.163348	3.0034
		H	-3.73562	-0.597477	3.26331
		O	-0.372759	-2.18993	-1.50959
		H	0.392835	-2.45476	-2.03377
		C	4.12444	-2.32307	0.087199
		F	4.14296	-1.40779	-0.882493
		F	3.75445	-3.50033	-0.426955
		H	5.04941	-2.36869	0.65814
		TSc-CF2H-C7-H	E=	-1276.59
		C	-2.44206	-1.45506	0.330527
		C	-1.41886	-0.724901	-0.212226
		C	-1.30462	0.667298	0.076271
		C	-2.2605	1.25537	0.942628
		C	-3.29695	0.499103	1.51363
		C	-3.44081	-0.829122	1.15526
		H	-0.690164	-1.19933	-0.854031
		C	-0.276096	1.49204	-0.451633
		H	-3.9936	0.969436	2.1975
		H	-4.12386	-1.47216	1.69943
		C	-1.18187	3.36352	0.751582
		C	-0.230042	2.83355	-0.107683
		H	-1.19404	4.39969	1.06106
		H	0.542984	3.47645	-0.503994
		N	-2.14139	2.58532	1.23936
		O	-2.65112	-2.76314	0.124759
		C	0.795444	0.909369	-1.35438
		H	0.331905	0.199629	-2.04612
		C	-1.72814	-3.46246	-0.708393
		H	-2.07498	-4.49235	-0.736076
		H	-1.72811	-3.0434	-1.71779
		H	-0.720864	-3.4224	-0.285764
		C	1.81205	0.126426	-0.497132
		C	2.81679	1.03997	0.250182
		H	1.22594	-0.42476	0.24355
		C	3.56498	-0.334448	-2.12524
		C	3.13345	-1.84411	-0.330921
		C	4.18919	0.350632	0.200495
		H	2.8912	2.01702	-0.2336
		H	2.48769	1.20222	1.27982
		H	3.98387	-1.1481	-2.72134
		H	3.11053	0.378651	-2.81025
		C	4.66171	0.343068	-1.2603
		C	4.06648	-1.10981	0.678111
		H	3.68739	-2.58255	-0.915549
		H	2.34026	-2.37487	0.205948
		H	4.90551	0.893073	0.820518
		H	5.6084	-0.19938	-1.33763
		H	4.83911	1.3669	-1.60038
		H	5.06672	-1.55569	0.632027
		N	2.50234	-0.913252	-1.28227
		C	3.55868	-1.25249	2.11691
		H	2.522	-0.900382	2.17606
		H	3.5298	-2.32042	2.36024
		C	4.41068	-0.519513	3.14964
		H	5.46192	-0.812115	3.06612
		H	4.35573	0.564346	3.02007
		H	4.08004	-0.748763	4.16554
		O	1.45513	1.9267	-2.08401
		H	0.907042	2.1704	-2.83973
		C	-5.02853	-0.749572	-0.453039
		F	-4.49107	0.00403	-1.40553
		F	-6.02064	-0.090804	0.134624
		H	-5.27972	-1.76095	-0.764633
		H	-2.83191	2.99472	1.86583
		TSc-CF2H-C7	E=	-1276.14
		C	-2.47622	-1.44043	0.269188
		C	-1.44252	-0.704249	-0.238277
		C	-1.3079	0.678277	0.106173
		C	-2.24577	1.26893	0.998803
		C	-3.29618	0.476177	1.52316
		C	-3.47428	-0.832944	1.10864
		H	-0.719273	-1.16568	-0.896306
		C	-0.263819	1.50368	-0.395441
		H	-3.98366	0.933834	2.22466
		H	-4.15835	-1.49035	1.6351
		C	-1.19203	3.30008	0.914226
		C	-0.219718	2.81623	0.014644
		H	-1.14794	4.33498	1.24227
		H	0.556867	3.47958	-0.344662
		N	-2.16995	2.57	1.39747
		O	-2.70398	-2.74527	0.008626
		C	0.795314	0.944513	-1.32953
		H	0.323189	0.260229	-2.04231
		C	-1.78676	-3.41576	-0.846784
		H	-2.13961	-4.44213	-0.919823
		H	-1.7761	-2.95815	-1.83989
		H	-0.778644	-3.40315	-0.423021
		C	1.82198	0.133337	-0.521369
		C	2.78183	1.01413	0.317528
		H	1.23419	-0.486844	0.161089
		C	3.64869	-0.162336	-2.10973
		C	3.18557	-1.81566	-0.456806
		C	4.16778	0.351769	0.282961
		H	2.85327	2.01971	-0.105613
		H	2.40994	1.11167	1.34065
		H	4.10199	-0.913343	-2.76102
		H	3.20271	0.602577	-2.74183
		C	4.70462	0.452164	-1.15185
		C	4.05132	-1.14106	0.649514
		H	3.78827	-2.48831	-1.07235
		H	2.38719	-2.41007	-0.000408
		H	4.84696	0.85864	0.971551
		H	5.65726	-0.080835	-1.22697
		H	4.89132	1.49851	-1.40877
		H	5.06166	-1.56605	0.622743
		N	2.56821	-0.827728	-1.3579
		C	3.47768	-1.39571	2.04764
		H	2.43243	-1.06738	2.08278
		H	3.46039	-2.47883	2.21314
		C	4.26447	-0.723603	3.16994
		H	5.32554	-0.986641	3.11472
		H	4.18774	0.36538	3.11774
		H	3.89362	-1.03422	4.14974
		O	1.45723	1.97874	-2.04154
		H	0.826739	2.37384	-2.65545
		C	-5.03245	-0.667561	-0.464369
		F	-4.52487	0.173585	-1.36837
		F	-6.05738	-0.07642	0.156521
		H	-5.28089	-1.64505	-0.874291
		TSc-CF3-C2-H	E=	-1375.86
		C	1.18428	3.23275	-0.211616
		C	0.716661	1.98052	-0.553118
		C	1.26285	0.831799	0.064909
		C	2.29569	1.00386	1.01876
		C	2.76603	2.29166	1.36038
		C	2.21787	3.38188	0.754865
		H	-0.070411	1.8721	-1.28578
		C	0.81091	-0.501255	-0.211189
		H	3.55643	2.39286	2.09559
		H	2.55633	4.38364	0.991449
		C	2.48621	-1.35224	1.30812
		C	1.41582	-1.56263	0.413549
		H	2.86912	-2.13588	1.9518
		H	1.10093	-2.57777	0.21188
		N	2.82681	-0.095007	1.62816
		O	0.732028	4.38241	-0.728964
		C	-0.35714	-0.742239	-1.14912
		H	-0.260585	-0.081436	-2.0157
		C	-0.317657	4.31905	-1.69225
		H	-0.535037	5.34967	-1.96137
		H	0.003938	3.76584	-2.57796
		H	-1.20793	3.85303	-1.26174
		C	-1.67322	-0.377593	-0.430892
		C	-2.14179	-1.46123	0.573693
		H	-1.47658	0.546204	0.12046
		C	-3.32889	-1.23042	-2.00239
		C	-3.79926	0.667918	-0.638881
		C	-3.6699	-1.5686	0.454566
		H	-1.69693	-2.43131	0.338242
		H	-1.8379	-1.19356	1.589
		H	-4.05946	-0.890496	-2.73968
		H	-2.54493	-1.76549	-2.53461
		C	-3.99711	-2.13651	-0.933682
		C	-4.31071	-0.171445	0.569916
		H	-4.60815	0.881301	-1.34163
		H	-3.40112	1.62686	-0.29106
		H	-4.06211	-2.23019	1.22937
		H	-5.08162	-2.16644	-1.07236
		H	-3.62563	-3.16163	-1.01439
		H	-5.39576	-0.300278	0.48388
		N	-2.73797	-0.026691	-1.38806
		C	-4.0299	0.534798	1.90052
		H	-2.9607	0.766638	1.97398
		H	-4.54812	1.50007	1.88555
		C	-4.47079	-0.258536	3.12762
		H	-4.36316	0.33495	4.03872
		H	-5.5211	-0.554285	3.04354
		H	-3.87814	-1.16831	3.25304
		O	-0.391986	-2.0902	-1.57701
		H	0.221068	-2.19845	-2.31404
		C	4.15863	-1.85896	-0.122992
		F	4.06874	-3.10686	-0.519715
		F	5.27109	-1.65246	0.548738
		H	3.5415	0.05255	2.33954
		F	4.06375	-1.02863	-1.13716
		TSc-CF3-C2	E=	-1375.41
		C	1.24941	3.19782	-0.218164
		C	0.760936	1.95148	-0.546108
		C	1.28924	0.794867	0.08102
		C	2.33193	0.93272	1.04244
		C	2.80777	2.23909	1.35503
		C	2.28525	3.33896	0.7449
		H	-0.028774	1.85267	-1.27801
		C	0.807912	-0.528938	-0.190756
		H	3.59965	2.32737	2.08984
		H	2.64107	4.33714	0.97248
		C	2.49033	-1.3361	1.34833
		C	1.40155	-1.57561	0.454093
		H	2.85249	-2.15445	1.96667
		H	1.0759	-2.59369	0.278694
		N	2.89278	-0.114304	1.6912
		O	0.811296	4.35679	-0.751701
		C	-0.35447	-0.755023	-1.14125
		H	-0.239422	-0.099274	-2.01071
		C	-0.238262	4.29267	-1.70889
		H	-0.444394	5.3214	-1.99602
		H	0.069809	3.72103	-2.58847
		H	-1.13638	3.84592	-1.27279
		C	-1.67536	-0.37693	-0.449618
		C	-2.1391	-1.41752	0.601032
		H	-1.48235	0.570263	0.061636
		C	-3.34325	-1.30212	-1.9698
		C	-3.80476	0.656759	-0.693674
		C	-3.66826	-1.52637	0.501738
		H	-1.69542	-2.39605	0.399345
		H	-1.82402	-1.11147	1.60182
		H	-4.07533	-0.998761	-2.72192
		H	-2.55966	-1.86322	-2.47445
		C	-4.01113	-2.15407	-0.856792
		C	-4.30438	-0.123397	0.559503
		H	-4.62112	0.834735	-1.39814
		H	-3.40614	1.63215	-0.395829
		H	-4.05602	-2.15123	1.30891
		H	-5.09721	-2.18219	-0.986015
		H	-3.64788	-3.18479	-0.893986
		H	-5.39113	-0.252111	0.492592
		N	-2.74855	-0.071506	-1.41637
		C	-4.00581	0.642306	1.8531
		H	-2.93573	0.875094	1.90385
		H	-4.52292	1.60702	1.80093
		C	-4.43229	-0.094167	3.1203
		H	-4.31339	0.540342	4.00191
		H	-5.48349	-0.393677	3.06257
		H	-3.8369	-0.996659	3.28009
		O	-0.412071	-2.10418	-1.57599
		H	0.350372	-2.27415	-2.14222
		C	4.13648	-1.83361	-0.06577
		F	4.14738	-0.899841	-1.00383
		F	3.9594	-3.02418	-0.62331
		F	5.28239	-1.81714	0.595021
		TSc-CF3-C7-H	E=	-1375.86
		C	-2.27153	-1.25615	0.471829
		C	-1.23131	-0.593608	-0.127296
		C	-1.05485	0.801947	0.09288
		C	-1.96253	1.47152	0.949463
		C	-3.01976	0.789602	1.57458
		C	-3.22315	-0.547513	1.28522
		H	-0.534197	-1.12793	-0.75732
		C	5.4e-05	1.55797	-0.494683
		H	-3.68365	1.3196	2.24763
		H	-3.9282	-1.13241	1.86709
		C	-0.803107	3.51867	0.638471
		C	0.108211	2.90751	-0.215949
		H	-0.763315	4.56801	0.897806
		H	0.898203	3.49859	-0.657013
		N	-1.78115	2.80798	1.18142
		O	-2.53349	-2.56141	0.342226
		C	1.02813	0.887066	-1.38591
		H	0.520278	0.173233	-2.04138
		C	-1.67726	-3.33545	-0.496744
		H	-2.0742	-4.34704	-0.47167
		H	-1.6971	-2.95347	-1.52036
		H	-0.654025	-3.32921	-0.112636
		C	2.01835	0.092215	-0.507292
		C	3.08518	0.985358	0.175899
		H	1.42052	-0.389246	0.27129
		C	3.71103	-0.54074	-2.1399
		C	3.23422	-1.93743	-0.266437
		C	4.4165	0.219071	0.138767
		H	3.20349	1.93149	-0.357816
		H	2.78564	1.21645	1.20139
		H	4.07257	-1.40251	-2.70503
		H	3.28214	0.164512	-2.84931
		C	4.86033	0.113964	-1.32725
		C	4.22286	-1.20696	0.690654
		H	3.73757	-2.73131	-0.823417
		H	2.42408	-2.39884	0.30788
		H	5.17292	0.750613	0.719315
		H	5.77337	-0.484719	-1.39271
		H	5.08862	1.10832	-1.72026
		H	5.19622	-1.70933	0.652026
		N	2.63571	-1.0203	-1.25179
		C	3.73357	-1.25075	2.14224
		H	2.71894	-0.838861	2.20026
		H	3.65037	-2.30231	2.43855
		C	4.64342	-0.51751	3.12415
		H	5.67481	-0.87353	3.03976
		H	4.64715	0.560006	2.94109
		H	4.3184	-0.677326	4.15505
		O	1.72451	1.84024	-2.16529
		H	1.18583	2.06546	-2.93346
		C	-4.85259	-0.449297	-0.288734
		F	-4.34083	0.090175	-1.38008
		F	-5.7897	0.336173	0.209722
		F	-5.34746	-1.64145	-0.554697
		H	-2.43928	3.27626	1.80212
		TSc-CF3-C7	E=	-1375.41
		C	-2.31252	-1.25197	0.464999
		C	-1.26085	-0.591997	-0.111017
		C	-1.06561	0.801115	0.136917
		C	-1.95726	1.48989	1.00527
		C	-3.02697	0.779576	1.60038
		C	-3.259	-0.547916	1.28595
		H	-0.569981	-1.12495	-0.74974
		C	0.000389	1.54987	-0.441529
		H	-3.68369	1.31088	2.27918
		H	-3.97345	-1.13551	1.85376
		C	-0.829676	3.46583	0.764446
		C	0.1034	2.88144	-0.120849
		H	-0.73653	4.51781	1.01951
		H	0.896385	3.48794	-0.539933
		N	-1.82352	2.81142	1.31385
		O	-2.59719	-2.55838	0.299573
		C	1.01357	0.888325	-1.35916
		H	0.496923	0.182921	-2.01821
		C	-1.7471	-3.31759	-0.551799
		H	-2.15136	-4.32729	-0.554896
		H	-1.75594	-2.91364	-1.5678
		H	-0.723645	-3.33254	-0.166804
		C	2.02445	0.08502	-0.522276
		C	3.05409	0.974807	0.219631
		H	1.43173	-0.453456	0.2225
		C	3.76853	-0.416395	-2.15062
		C	3.3015	-1.91656	-0.358816
		C	4.4089	0.251753	0.174671
		H	3.14985	1.94724	-0.270407
		H	2.72986	1.15311	1.24802
		H	4.16579	-1.23713	-2.75243
		H	3.33015	0.312774	-2.8286
		C	4.88464	0.228247	-1.28488
		C	4.24854	-1.20472	0.653582
		H	3.84136	-2.6661	-0.943049
		H	2.49644	-2.43127	0.175981
		H	5.13819	0.776201	0.795477
		H	5.81527	-0.342226	-1.35974
		H	5.0934	1.24601	-1.62584
		H	5.23772	-1.67572	0.61167
		N	2.69244	-0.970769	-1.30887
		C	3.73272	-1.33352	2.09094
		H	2.70527	-0.955625	2.14781
		H	3.67664	-2.40032	2.33511
		C	4.59992	-0.621264	3.12568
		H	5.64426	-0.9389	3.04485
		H	4.57045	0.463556	2.99614
		H	4.26098	-0.842122	4.14075
		O	1.70107	1.84741	-2.14762
		H	1.07872	2.21712	-2.7853
		C	-4.86606	-0.384115	-0.287573
		F	-4.33266	0.08778	-1.4058
		F	-5.77035	0.473605	0.16546
		F	-5.44942	-1.54966	-0.533225
